# Supplementary material for: Glucosinolates and Isothiocyantes in Processed Rapeseed Determined by HPLC-DAD-qTOF
Source: Plants (Basel). 2021 Nov 22;10(11):2548. doi: 10.3390/plants10112548 (PMC8622084; doi:10.3390/plants10112548)
Supplement: Supplementary file 1 [file plants-10-02548-s001.zip]

Archive with 1 entries (1 files):
- plants-1456334-supplementary.pdf
